# Supplementary material for: Thyasirid species composition (Bivalvia: Thyasiridae) and genetic connectivity of Parathyasira equalis (A. E. Verrill & K. J. Bush, 1898) in deep basins of sub-Arctic fjords
Source: BMC Ecol Evol. 2024 Jul 4;24:91. doi: 10.1186/s12862-024-02278-3 (PMC11223403; doi:10.1186/s12862-024-02278-3)
Supplement: Supplementary file 1 — Supplementary Material 1 [file 12862_2024_2278_MOESM1_ESM.xlsx]

## Sheet: Sequenced individuals
Individual ID	Species	Fjord	Station	Date of Sampling	Coordniates		Depth (m)	COI	28S	GBS
					Lattitude (°N)	Longitude (°E)
G1	Parathyasira equalis	Saltfjord	S5.1	01.09.2020	67.2591	14.5969	374	+		+
G2	Parathyasira equalis	Saltfjord	S5.2	01.09.2020	67.2591	14.5969	374	+		+
G3	Parathyasira equalis	Saltfjord	S5.2	01.09.2020	67.2591	14.5969	374	+
G4	Parathyasira equalis	Saltfjord	S5.2	01.09.2020	67.2591	14.5969	374	+
G10	Parathyasira equalis	Saltfjord	S5.3	01.09.2020	67.2628	14.6174	373	+		+
G11	Parathyasira equalis	Saltfjord	S5.3	01.09.2020	67.2628	14.6174	373	+		+
G12	Parathyasira equalis	Saltfjord	S5.3	01.09.2020	67.2628	14.6174	373	+		+
G13	Parathyasira equalis	Saltfjord	S5.3	01.09.2020	67.2628	14.6174	373	+
G14	Parathyasira equalis	Saltfjord	S5.3	01.09.2020	67.2628	14.6174	373	+
G15	Parathyasira equalis	Saltfjord	S5.3	01.09.2020	67.2628	14.6174	373	+
G16	Parathyasira equalis	Saltfjord	S5.3	01.09.2020	67.2628	14.6174	373	+
G17	Parathyasira equalis	Saltfjord	S5.3	01.09.2020	67.2628	14.6174	373	+
G5	Parathyasira equalis	Saltfjord	S5.3	01.09.2020	67.2628	14.6174	373	+	+	+
G6	Parathyasira equalis	Saltfjord	S5.3	01.09.2020	67.2628	14.6174	373	+		+
G7	Parathyasira equalis	Saltfjord	S5.3	01.09.2020	67.2628	14.6174	373	+	+	+
G8	Parathyasira equalis	Saltfjord	S5.3	01.09.2020	67.2628	14.6174	373	+	+	+
G9	Parathyasira equalis	Saltfjord	S5.3	01.09.2020	67.2628	14.6174	373	+		+
G19	Parathyasira equalis	Saltfjord	S5.4	01.09.2020	67.2654	14.6387	380	+
G20	Parathyasira equalis	Saltfjord	S5.4	01.09.2020	67.2654	14.6387	380	+
G21	Parathyasira equalis	Saltfjord	S5.4	01.09.2020	67.2654	14.6387	380	+
G28	Parathyasira equalis	Saltfjord	S5.4	01.09.2020	67.2654	14.6387	380	+
G50	Parathyasira equalis	Saltfjord	S5.5	03.09.2020	67.2597	14.5616	372	+
G51	Parathyasira equalis	Saltfjord	S5.5	03.09.2020	67.2597	14.5616	372	+		+
G52	Parathyasira equalis	Saltfjord	S5.5	03.09.2020	67.2597	14.5616	372	+
G104	Parathyasira equalis	Saltfjord	S6.6	26.10.2020	67.268	14.563	370	+		+
G105	Parathyasira equalis	Saltfjord	S6.6	26.10.2020	67.268	14.563	370	+
G107	Parathyasira equalis	Saltfjord	S6.6	26.10.2020	67.268	14.563	370	+		+
G108	Parathyasira equalis	Saltfjord	S6.6	26.10.2020	67.268	14.563	370	+		+
G109	Parathyasira equalis	Saltfjord	S6.6	26.10.2020	67.268	14.563	370	+		+
G110	Parathyasira equalis	Saltfjord	S6.6	26.10.2020	67.268	14.563	370	+		+
M6	Parathyasira dunbari	Skjerstadfjord	K3.1	16.10.2020	67.2202	14.69	362		+
M7	Parathyasira dunbari	Skjerstadfjord	K9.1	26.10.2020	67.2536	15.0904	503		+
M8	Parathyasira dunbari	Skjerstadfjord	K9.1	26.10.2020	67.2536	15.0904	503	+	+
G57	Parathyasira equalis	Skjerstadfjord	K3.1	16.10.2020	67.2202	14.69	362			+
G58	Parathyasira equalis	Skjerstadfjord	K3.1	16.10.2020	67.2202	14.69	362	+		+
G59	Parathyasira equalis	Skjerstadfjord	K3.1	16.10.2020	67.2202	14.69	362			+
G60	Parathyasira equalis	Skjerstadfjord	K3.1	16.10.2020	67.2202	14.69	362			+
G61	Parathyasira equalis	Skjerstadfjord	K3.1	16.10.2020	67.2202	14.69	362			+
G62	Parathyasira equalis	Skjerstadfjord	K3.1	16.10.2020	67.2202	14.69	362	+
G63	Parathyasira equalis	Skjerstadfjord	K3.1	16.10.2020	67.2202	14.69	362	+		+
G64	Parathyasira equalis	Skjerstadfjord	K3.1	16.10.2020	67.2202	14.69	362	+		+
G65	Parathyasira equalis	Skjerstadfjord	K3.1	16.10.2020	67.2202	14.69	362	+
G66	Parathyasira equalis	Skjerstadfjord	K3.1	16.10.2020	67.2202	14.69	362	+
G67	Parathyasira equalis	Skjerstadfjord	K3.1	16.10.2020	67.2202	14.69	362	+
G68	Parathyasira equalis	Skjerstadfjord	K3.1	16.10.2020	67.2202	14.69	362	+
G69	Parathyasira equalis	Skjerstadfjord	K3.1	16.10.2020	67.2202	14.69	362	+		+
G70	Parathyasira equalis	Skjerstadfjord	K3.1	16.10.2020	67.2202	14.69	362	+		+
G72	Parathyasira equalis	Skjerstadfjord	K3.1	16.10.2020	67.2202	14.69	362	+
G74	Parathyasira equalis	Skjerstadfjord	K3.1	16.10.2020	67.2202	14.69	362	+
G80	Parathyasira equalis	Skjerstadfjord	K3.1	16.10.2020	67.2202	14.69	362	+
G87	Parathyasira equalis	Skjerstadfjord	K3.1	16.10.2020	67.2202	14.69	362	+
G91	Parathyasira equalis	Skjerstadfjord	K3.1	16.10.2020	67.2202	14.69	362	+		+
G92	Parathyasira equalis	Skjerstadfjord	K9.1	26.10.2020	67.2536	15.0904	503	+	+	+
G93	Parathyasira equalis	Skjerstadfjord	K9.1	26.10.2020	67.2536	15.0904	503	+
G94	Parathyasira equalis	Skjerstadfjord	K9.1	26.10.2020	67.2536	15.0904	503	+
G95	Parathyasira equalis	Skjerstadfjord	K9.1	26.10.2020	67.2536	15.0904	503	+
G96	Parathyasira equalis	Skjerstadfjord	K9.1	26.10.2020	67.2536	15.0904	503	+
G97	Parathyasira equalis	Skjerstadfjord	K9.1	26.10.2020	67.2536	15.0904	503	+		+
G98	Parathyasira equalis	Skjerstadfjord	K9.1	26.10.2020	67.2536	15.0904	503	+	+
G100	Parathyasira equalis	Skjerstadfjord	K9.2	26.10.2020	67.2536	15.0904	503			+
G101	Parathyasira equalis	Skjerstadfjord	K9.2	26.10.2020	67.2536	15.0904	503			+
G102	Parathyasira equalis	Skjerstadfjord	K9.2	26.10.2020	67.2536	15.0904	503	+		+
G103	Parathyasira equalis	Skjerstadfjord	K9.2	26.10.2020	67.2536	15.0904	503	+
G99	Parathyasira equalis	Skjerstadfjord	K9.2	26.10.2020	67.2536	15.0904	503			+
M10	Thyasira sarsii	Skjerstadfjord	K1.1	16.10.2020	67.2202	14.69	362		+
M9	Thyasira sarsii	Skjerstadfjord	K1.1	16.10.2020	67.2202	14.69	362		+
M2	Genaxinus eumyarius	Sørfolda	F4.1	02.09.2020	67.5649	15.1838	488	+	+
M3	Genaxinus eumyarius	Sørfolda	F4.1	02.09.2020	67.5649	15.1838	488		+
M1	Mendicula ferruginosa	Sørfolda	F4.3	02.09.2020	67.5802	15.162	407	+	+
G34	Parathyasira equalis	Sørfolda	F4.1	02.09.2020	67.5649	15.1838	488	+		+
G35	Parathyasira equalis	Sørfolda	F4.2	02.09.2020	67.5728	15.1776	480	+		+
G36	Parathyasira equalis	Sørfolda	F4.2	02.09.2020	67.5728	15.1776	480	+		+
G37	Parathyasira equalis	Sørfolda	F4.2	02.09.2020	67.5728	15.1776	480	+		+
G38	Parathyasira equalis	Sørfolda	F4.2	02.09.2020	67.5728	15.1776	480	+	+	+
G39	Parathyasira equalis	Sørfolda	F4.2	02.09.2020	67.5728	15.1776	480	+
G40	Parathyasira equalis	Sørfolda	F4.3	02.09.2020	67.5802	15.162	407	+
G41	Parathyasira equalis	Sørfolda	F4.3	02.09.2020	67.5802	15.162	407	+		+
G42	Parathyasira equalis	Sørfolda	F4.3	02.09.2020	67.5802	15.162	407	+		+
G43	Parathyasira equalis	Sørfolda	F4.4	02.09.2020	67.5883	15.1478	357	+		+
G45	Parathyasira equalis	Sørfolda	F4.4	02.09.2020	67.5883	15.1478	357	+
G46	Parathyasira equalis	Sørfolda	F4.4	02.09.2020	67.5883	15.1478	357	+		+
G47	Parathyasira equalis	Sørfolda	F4.4	02.09.2020	67.5883	15.1478	357	+		+
G48	Parathyasira equalis	Sørfolda	F4.5	02.09.2020	67.5861	15.1244	359	+		+
G49	Parathyasira equalis	Sørfolda	F4.5	02.09.2020	67.5861	15.1244	359	+		+
M4	Thyasira obsoleta	Sørfolda	F4.2	02.09.2020	67.5728	15.1776	480	+	+
M5	Thyasira obsoleta	Sørfolda	F4.2	02.09.2020	67.5728	15.1776	480	+	+
