# Supplementary material for: Thyasirid species composition (Bivalvia: Thyasiridae) and genetic connectivity of Parathyasira equalis (A. E. Verrill & K. J. Bush, 1898) in deep basins of sub-Arctic fjords
Source: BMC Ecol Evol. 2024 Jul 4;24:91. doi: 10.1186/s12862-024-02278-3 (PMC11223403; doi:10.1186/s12862-024-02278-3)
Supplement: Supplementary file 2 — Supplementary Material 2 [file 12862_2024_2278_MOESM2_ESM.xlsx]

## Sheet: 2020
	Sample info					Number of retrieved individuals
	Sample	Date	Latitude (°N)	Longitude (°E)	Depth (m)	Parathyasira equalis	Mendicula ferruginosa	Genaxinus eumyarius	Thyasira obsoleta	Parathyasira dunbari	Thyasira sarsii
Saltfjord	S5.1	01.09.2020	67.2591	14.5969	374	1
	S5.2	01.09.2020	67.2591	14.5969	374	3
	S5.3	01.09.2020	67.2628	14.6174	373	14
	S5.4	01.09.2020	67.2654	14.6387	380	15
	S5.5	03.09.2020	67.2597	14.5616	372	7
	S6.6	26.10.2020	67.268	14.563	370	7
Sørfolda	F4.1	02.09.2020	67.5649	15.1838	488	1		2
	F4.2	02.09.2020	67.5728	15.1776	480	5			2
	F4.3	02.09.2020	67.5802	15.162	407	4	1
	F4.4	02.09.2020	67.5883	15.1478	357	4
	F4.5	02.09.2020	67.5861	15.1244	359	2
Skjerstadfjord	K1.1	16.10.2020	67.2202	14.69	362						2+
	K2.1	16.10.2020	67.2372	14.7417	542	1
	K3.1	16.10.2020	67.2511	14.8389	512	36				1
	K4.1	16.10.2020	67.2646	14.8942	511
	K9.1	26.10.2020	67.2536	15.0904	503	13				2
	K9.2	26.10.2020	67.2536	15.0904	503	7				1

## Sheet: 2013-2015
		Sample info				Abundance
		Date	Latitude (°N)	Longitude (°E)	Depth (m)	Parathyasira equalis	Mendicula ferruginosa	Genaxinus eumyarius	Thyasira obsoleta	Parathyasira dunbari	Thyasira sarsii	Thyasiridae indet.
Saltfjord	S1.1	19.05.2013	67.2788	14.6443	369	0	0	0	0	0	0	0
	S1.2	19.05.2013	67.2788	14.6443	369	0	0	0	0	0	0	3
	S2.1	19.05.2013	67.2643	14.6416	369	1	0	0	0	0	0	0
	S2.2	19.05.2013	67.2643	14.6416	369	0	0	0	0	0	0	1
	S3.1	19.05.2013	67.2684	14.6168	374	2	0	0	0	0	0	0
	S3.2	19.05.2013	67.2684	14.6168	374	1	0	0	0	0	0	0
	S4.1	30.04.2013	67.2709	14.5877	373	2	0	0	0	0	0	0
	S4.2	30.04.2013	67.2709	14.5877	373	0	0	0	0	0	0	0
	S5.1	30.04.2013	67.2586	14.5954	373	2	0	0	0	0	0	1
	S5.2	30.04.2013	67.2586	14.5954	373	0	0	0	0	0	0	0
	S6.1	30.04.2013	67.2608	14.5648	372	2	0	0	0	0	0	0
	S6.2	30.04.2013	67.2608	14.5648	372	1	0	0	0	0	0	2
	S7.1	30.04.2013	67.2562	14.5313	371	2	0	0	0	0	0	0
	S7.2	30.04.2013	67.2562	14.5313	371	0	0	0	0	0	0	0
	S8.1	30.04.2013	67.2517	14.4846	367	1	0	0	0	0	0	2
	S8.2	30.04.2013	67.2517	14.4846	367	1	0	0	0	0	0	0
	S5.1	07.05.2015	67.2586	14.5954	373	20	0	0	0	0	0	0
	S5.2	07.05.2015	67.2586	14.5954	373	21	0	0	0	0	0	0
	S5.3	07.05.2015	67.2586	14.5954	373	25	0	0	1	0	0	0
	S8.1	07.05.2015	67.2517	14.4846	367	12	0	0	0	0	0	0
	S8.2	07.05.2015	67.2517	14.4846	367	18	0	0	0	0	0	0
	S8.3	07.05.2015	67.2517	14.4846	367	21	0	0	0	0	0	0
Sørfolda	F3.1	18.05.2015	67.5829	15.1417	361	11	11	3	14	0	0	0
	F3.2	18.05.2015	67.5829	15.1417	361	12	7	1	26	0	0	0
	F4.1	18.05.2015	67.5658	15.1989	488	21	11	3	19	0	0	0
	F4.2	18.05.2015	67.5658	15.1989	488	21	5	4	18	0	0	0
	F6.1	20.05.2015	67.5204	15.2269	558	18	6	13	21	0	0	0
	F6.2	20.05.2015	67.5204	15.2269	558	22	5	9	19	0	0	4
	F7.1	19.05.2015	67.5206	15.2706	566	9	2	9	12	0	0	0
	F7.2	19.05.2015	67.5206	15.2706	566	11	5	28	15	0	0	0
	F8.1	19.05.2015	67.5128	15.3051	558	14	6	22	13	0	0	0
	F8.2	19.05.2015	67.5128	15.3051	558	10	3	11	22	0	0	0
	F9.1	19.05.2015	67.5277	15.3221	551	22	4	21	26	0	0	0
	F9.2	19.05.2015	67.5277	15.3221	551	9	3	20	22	0	0	0
	F10.1	19.05.2015	67.5203	15.374	557	8	4	23	12	0	0	0
	F10.2	19.05.2015	67.5203	15.374	557	11	3	23	17	0	0	0
	F11.1	19.05.2015	67.5192	15.4119	551	12	1	20	15	0	0	0
	F11.2	19.05.2015	67.5192	15.4119	551	4	1	19	15	0	0	0
	F12.1	19.05.2015	67.5009	15.4615	403	13	2	10	3	0	0	0
	F12.2	19.05.2015	67.5009	15.4615	403	21	3	14	6	0	0	0
	F13.1	19.05.2015	67.4806	15.5017	359	10	1	6	8	0	0	0
	F13.2	19.05.2015	67.4806	15.5017	359	14	5	6	13	0	0	0
	F14.1	19.05.2015	67.4639	15.4963	349	32	6	1	15	0	0	0
	F14.2	19.05.2015	67.4639	15.4963	349	21	15	1	15	0	0	0
Skjerstadfjord	K0.1	11.06.2013	67.2375	14.7442	544	0	0	0	0	0	0	3
	K0.2	11.06.2013	67.2375	14.7442	544	0	0	0	0	0	0	0
	K1.1	11.06.2013	67.2477	14.7709	514	0	0	0	0	1	0	3
	K1.2	11.06.2013	67.2477	14.7709	514	0	0	0	0	0	0	0
	K2.1	11.06.2013	67.2587	14.8038	510	20	0	0	0	0	1	3
	K2.2	11.06.2013	67.2587	14.8038	510	18	0	0	0	0	0	0
	K3.1	21.05.2013	67.2534	14.8446	516	1	0	0	0	0	0	0
	K3.2	21.05.2013	67.2534	14.8446	516	37	0	0	0	1	0	0
	K4.1	21.05.2013	67.2629	14.8696	512	0	0	0	0	0	0	0
	K4.2	21.05.2013	67.2629	14.8696	512	5	0	0	0	1	1	0
	K5.1	21.05.2013	67.2657	14.8891	514	19	0	0	0	0	0	0
	K5.2	21.05.2013	67.2657	14.8891	514	6	0	0	0	0	0	3
	K6.1	08.05.2013	67.282	14.9153	510	27	0	0	0	3	0	0
	K6.2	08.05.2014	67.282	14.9153	510	44	0	0	0	1	0	0
	K7.1	08.05.2015	67.277	14.9586	509	54	0	0	0	4	1	7
	K7.2	08.05.2016	67.277	14.9586	509	45	0	0	0	3	0	0
	K8.1	08.05.2017	67.2649	15.0096	511	25	0	0	0	2	0	4
	K8.2	08.05.2018	67.2649	15.0096	511	48	0	0	0	1	0	1
	K9.1	08.05.2019	67.2539	15.0903	503	31	0	0	0	2	0	5
	K9.2	08.05.2020	67.2539	15.0903	503	22	0	0	0	7	0	0
	K10.1	08.05.2021	67.2161	15.2776	475	0	0	0	0	0	0	7
	K10.2	08.05.2022	67.2161	15.2776	475	4	0	0	0	0	0	2
	K0.1	21.05.2015	67.2375	14.7442	544	36	0	0	0	4	0	28
	K0.2	21.05.2015	67.2375	14.7442	544	66	0	0	0	11	5	29
	K5.1	12.05.2015	67.2657	14.8891	514	43	0	0	0	13	0	14
	K5.2	12.05.2015	67.2657	14.8891	514	27	0	0	0	3	0	5
	K9.1	12.05.2015	67.2539	15.0903	503	48	0	0	0	5	0	1
	K9.2	12.05.2015	67.2539	15.0903	503	50	0	0	0	4	0	0
